# Supplementary material for: Genetic Estimates for Growth and Shape-Related Traits in the Flatfish Senegalese Sole
Source: Animals (Basel). 2021 Apr 22;11(5):1206. doi: 10.3390/ani11051206 (PMC8146546; doi:10.3390/ani11051206)
Supplement: Supplementary file 1 [file animals-11-01206-s001.zip]

Archive with 11 entries (10 files):
- Figure S1.pdf
- __MACOSX/
- __MACOSX/._Figure S1.pdf
- Figure S2.pdf
- __MACOSX/._Figure S2.pdf
- Figure S3.pdf
- __MACOSX/._Figure S3.pdf
- Figure S4.pdf
- __MACOSX/._Figure S4.pdf
- Figure S5.pdf
- __MACOSX/._Figure S5.pdf
